# Supplementary material for: Does lifelong learning matter for the subjective wellbeing of the elderly? A machine learning analysis on Singapore data
Source: PLoS One. 2024 Jun 5;19(6):e0303478. doi: 10.1371/journal.pone.0303478 (PMC11152262; doi:10.1371/journal.pone.0303478)
Supplement: S1 Dataset — (ZIP) [file pone.0303478.s002.zip]

Archive with 1 entries (1 files):
- dataset_revision.xlsx
