# Supplementary material for: Does lifelong learning matter for the subjective wellbeing of the elderly? A machine learning analysis on Singapore data
Source: PLoS One. 2024 Jun 5;19(6):e0303478. doi: 10.1371/journal.pone.0303478 (PMC11152262; doi:10.1371/journal.pone.0303478)
Supplement: S1 Dataset — (ZIP) [file pone.0303478.s002.zip › dataset_revision.xlsx]

## Sheet: Sheet1
ID	No	name	age	gender	marital	no_children	education	work_status	income	health	mobility	disability	relationship_family	relationship_friends	class_singing	class_dancing	class_music_group	class_exercise	class_other	activities_gym	activities_sports_club	activities_museum	activities_library	activities_nat_classes	activities_other_classes	learn_elderly	learn_elderly_no_need	learn_elderly_no_energy	learn_elderly_no_cognitive	learn_other_reasons	learn_good_physical	learn_good_mental	learn_good_interesting	learn_good_others	courses_suitable	courses_interest_class	courses_pcmo_class	courses_health_seminars	courses_language_politics	courses_others	style_prefered	style_listen	style_see	style_touch	style_movement	time_morning	time_afternoon	time_evening	time_weekday
1	1	jing ying	72	male	married	2	3	3	$3000-$3999	very good	no	no	excellent	excellent	0	0	0	0	none	0	0	0	0	0	none	elderly people should keep learning					1	1	0	can give back to the society by helping the needy with the knowledge acquired.	0	0	1	0	0	participating in volunteering work and learning from the activities (courses that promotes community work).	active learning: learn from discussions, problem solving, case studies, role plays and other methods that actively engage students.	0	1	1	0	0	1	0	1
2	2	jing ying	70	male	married	3	2	1	below $1000	fair	no	no	good	good	0	0	0	0	none	0	0	0	0	0	none	elderly people should keep learning					0	1	1		0	0	1	0	0	none	both active and passive learning are ok.	1	1	1	0	0	1	0	0
3	3	jing ying	65	male	married	3	1	2	$1000-$1999	poor	no	no	average	good	0	0	0	0	none	0	0	0	0	0	none	elderly people don’t need to learn	0	1	0						0	0	1	0	0	none	passive learning: sit and listen to the instructor lecturing.	1	1	0	0	1	0	0	1
4	4	jing ying	67	female	married	2	2	2	$1000-$1999	poor	no	no	good	good	0	0	0	0	none	0	0	0	0	0	none	elderly people should keep learning					0	0	0	to keep up with the society	1	0	1	0	0	none	active learning: learn from discussions, problem solving, case studies, role plays and other methods that actively engage students.	1	1	1	1	1	1	1	1
5	5	jing ying	82	female	married	4	2	1	below $1000	fair	no	no	good	good	0	0	0	0	none	0	0	0	0	0	none	elderly people don’t need to learn	1	1	0						0	0	0	0	0	none	active learning: learn from discussions, problem solving, case studies, role plays and other methods that actively engage students.	1	1	1	0	1	1	1	1
6	6	jing ying	70	female	married	2	3	housewife	below $1000	fair	no	no	good	good	0	0	0	0	none	0	0	0	0	0	none	elderly people should keep learning					0	1	0		1	0	0	1	0	none	active learning: learn from discussions, problem solving, case studies, role plays and other methods that actively engage students.	1	1	1	1	1	0	1	1
7	7	jing ying	65	male	married	2	2	1	below $1000	fair	no	no	excellent	excellent	0	0	0	0	volunteering	0	0	0	1	0	none	elderly people should keep learning					1	1	0		1	0	0	0	0	planting/ singing classes	active learning: learn from discussions, problem solving, case studies, role plays and other methods that actively engage students.	1	1	1	0	1	1	1	1
8	8	jing ying	80	male	married	5	2	1	below $1000	very poor	no	no	excellent	excellent	0	0	0	0	none	0	0	0	0	0	none	elderly people don’t need to learn	0	1	1	there is no meaning/ reason to learn new things					0	0	0	0	0	none	passive learning: sit and listen to the instructor lecturing.	1	0	0	0	1	1	1	1
9	9	jing ying	82	female	married	5	1	1	below $1000	fair	no	no	excellent	excellent	1	0	0	1	none	0	0	0	0	0	none	elderly people should keep learning					1	0	0		1	1	0	0	0	none	both active and passive learning are ok.	1	1	1	0	1	1	1	1
10	10	jing ying	76	male	single	0	1	1	below $1000	very good	yes	no	not good	average	0	0	0	0	none	0	0	0	0	0	none	elderly people don’t need to learn	0	1	1						0	0	0	0	0	none	both active and passive learning are ok.	1	1	1	0	1	1	1	1
11	11	jing ying	76	male	married	4	2	1	$1000-$1999	fair	no	no	excellent	excellent	0	0	0	0	none	0	0	0	0	0	none	elderly people don’t need to learn	0	1	1						0	0	1	0	0	none	passive learning: sit and listen to the instructor lecturing.	1	1	0	0	0	1	0	1
12	12	jing ying	73	female	married	1	1	1	$1000-$1999	very poor	no	no	not good	excellent	0	0	0	0	none	0	0	0	0	0	boat tour at singapore river	elderly people don’t need to learn	1	1	0						0	0	0	0	0	none	passive learning: sit and listen to the instructor lecturing.	1	1	0	0	1	1	1	1
13	13	jing ying	72	male	married	2	3	1	below $1000	good	no	no	excellent	excellent	0	0	0	0	none	0	0	0	0	0	none	elderly people should keep learning					0	1	0		0	0	1	1	0	none	active learning: learn from discussions, problem solving, case studies, role plays and other methods that actively engage students.	1	1	1	0	1	0	1	1
14	14	jing ying	71	male	married	3	3	1	below $1000	fair	no	no	not good	good	0	0	0	0	none	0	0	0	0	0	none	elderly people don’t need to learn	1	0	0						0	0	1	0	0	none	active learning: learn from discussions, problem solving, case studies, role plays and other methods that actively engage students.	1	1	1	0	0	1	0	1
15	15	jing ying	67	male	married	3	2	taking break from work currently, but will be finding job after	$2000-$2999	good	no	no	good	average	0	0	0	0	none	0	0	0	0	0	none	elderly people don’t need to learn	0	1	1						1	0	0	0	0	none	passive learning: sit and listen to the instructor lecturing.	1	1	0	0	0	1	0	1
16	16	jing ying	65	male	married	3	3	1	$2000-$2999	good	no	no	good	good	0	0	0	0	none	0	0	0	0	0	none	elderly people should keep learning					0	0	0	to keep up with the society	0	0	1	0	0	none	passive learning: sit and listen to the instructor lecturing.	1	1	0	0	0	1	0	1
17	17	jing ying	74	male	married	2	2	2	$1000-$1999	very good	no	no	average	average	0	0	0	0	none	0	0	0	0	0	none	elderly people don’t need to learn	1	1	0						0	0	1	0	0	none	active learning: learn from discussions, problem solving, case studies, role plays and other methods that actively engage students.	1	1	0	0	0	1	0	0
18	18	jing ying	67	male	married	2	3	1	$1000-$1999	good	no	no	average	average	0	0	0	0	medical courses	0	0	0	1	0	none	elderly people don’t need to learn	0	0	1						1	0	0	0	0	none	active learning: learn from discussions, problem solving, case studies, role plays and other methods that actively engage students.	1	1	1	0	1	0	0	1
19	19	jing ying	67	male	married	2	2	1	below $1000	poor	no	no	excellent	excellent	0	0	0	0	none	0	0	0	0	0	none	elderly people should keep learning					0	0	1	to kill time	0	0	1	0	0	none	active learning: learn from discussions, problem solving, case studies, role plays and other methods that actively engage students.	1	1	0	0	1	0	0	1
20	20	jing ying	75	male	single	0	2	2	$1000-$1999	very good	no	no	good	good	0	0	0	0	none	0	0	0	0	0	none	elderly people should keep learning					0	0	1		0	0	0	0	0	meditation courses	passive learning: sit and listen to the instructor lecturing.	1	1	0	0	1	0	0	1
21	21	jing ying	69	male	divorced	2	2	2	$1000-$1999	fair	yes	no	average	good	0	0	0	0	computer classes	0	0	0	0	0	none	elderly people should keep learning					0	0	0	to keep up with the society	0	1	1	1	0	none	active learning: learn from discussions, problem solving, case studies, role plays and other methods that actively engage students.	1	1	1	0	0	1	1	0
22	22	jing ying	69	male	married	2	vocational training	1	$1000-$1999	very poor	no	no	average	average	0	0	0	0	none	0	0	0	0	0	none	elderly people don’t need to learn	0	1	1						0	0	0	0	0	none	passive learning: sit and listen to the instructor lecturing.	1	0	0	0	1	0	0	1
23	23	jing ying	77	male	divorced	1	1	1	below $1000	poor	yes	no	average	average	0	0	0	0	none	0	0	0	0	0	none	elderly people don’t need to learn	0	1	0						1	0	0	0	0	none	passive learning: sit and listen to the instructor lecturing.	1	0	0	0	1	0	0	1
24	24	jing ying	83	male	widowed	2	2	1	below $1000	good	yes	no	excellent	average	0	0	0	0	none	0	0	0	0	0	none	elderly people don’t need to learn	0	1	0						0	0	0	0	0	none	both active and passive learning are ok.	1	1	0	0	0	0	1	0
25	25	jing ying	65	male	divorced	1	2	2	below $1000	poor	yes	no	average	average	0	0	0	0	none	0	0	0	0	0	none	elderly people should keep learning					0	0	0	to keep up with the society	0	0	1	1	0	music related classes	active learning: learn from discussions, problem solving, case studies, role plays and other methods that actively engage students.	1	1	1	0	0	0	1	0
26	26	jing ying	80	male	widowed	4	2	1	below $1000	very poor	yes	no	not good	not good	0	0	0	0	none	0	0	0	0	0	none	elderly people don’t need to learn	0	1	0	left not much time to live					0	0	0	0	0	none	both active and passive learning are ok.	1	1	0	0	1	1	1	1
27	27	jing ying	87	male	widowed	2	2	1	below $1000	good	no	no	good	excellent	1	0	0	0	china dynasties (history) and singapore history classes	0	0	1	1	0	none	elderly people should keep learning					0	0	0	need to learn how to use phone and internet	0	0	1	0	0	none	active learning: learn from discussions, problem solving, case studies, role plays and other methods that actively engage students.	1	1	1	0	1	1	1	1
28	28	jing ying	66	male	divorced	3	3	1	$2000-$2999	fair	yes	no	very bad	not good	0	0	0	0	none	0	0	0	0	0	none	elderly people don’t need to learn	1	0	0	nothing necessary to learn					0	0	0	0	0	none	passive learning: sit and listen to the instructor lecturing.	1	1	0	0	0	0	1	1
29	29	jing ying	72	male	single	0	vocational training	1	$1000-$1999	poor	yes	no	average	good	0	0	0	0	none	0	0	0	0	0	none	elderly people don’t need to learn	0	1	1						0	0	0	0	0	none	both active and passive learning are ok.	1	1	0	0	1	1	1	1
30	30	jing ying	66	male	divorced	1	3	1	below $1000	poor	yes	no	not good	good	0	0	0	0	none	0	0	0	0	0	none	elderly people should keep learning					0	0	0	to keep their mind occupied	0	0	0	0	1	none	both active and passive learning are ok.	1	1	1	0	0	0	1	1
31	31	jing ying	73	male	single	0	2	2	$1000-$1999	poor	no	no	very bad	good	0	0	0	0	none	0	0	0	0	0	none	elderly people don’t need to learn	0	0	0	too old, no need to learn					0	0	0	0	0	none	both active and passive learning are ok.	1	1	0	0	0	0	0	0
32	32	jing ying	83	male	married	7	2	1	$1000-$1999	very good	yes	no	good	good	0	0	0	0	none	0	0	0	0	0	none	elderly people don’t need to learn	0	0	1						0	0	0	0	0	none	both active and passive learning are ok.	1	1	0	0	1	0	0	1
33	33	jing ying	80	male	married	3	7	2	$2000-$2999	very good	yes	no	good	good	0	0	0	0	agb internet course	0	0	0	0	0	none	elderly people should keep learning					0	0	0	to keep yourself relevant (especially it related)	0	0	1	0	1	graduate and advance courses	active learning: learn from discussions, problem solving, case studies, role plays and other methods that actively engage students.	1	1	1	0	1	0	0	1
34	34	jing ying	69	male	married	2	5	1	$1000-$1999	fair	no	no	good	average	0	0	0	0	photography	0	0	0	1	0	none	elderly people should keep learning					0	1	1		1	0	0	0	0	none	passive learning: sit and listen to the instructor lecturing.	1	1	0	0	1	0	0	1
35	35	jing ying	74	male	married	2	4	1	$1000-$1999	good	no	no	good	good	0	0	0	0	personal brisk walking	0	1	0	0	0	none	elderly people should keep learning					1	1	0		1	0	1	1	1	none	both active and passive learning are ok.	0	1	0	1	1	0	1	1
36	36	jing ying	80	male	married	3	form 4	1	$2000-$2999	good	no	no	good	average	0	0	0	0	none	0	0	0	0	0	none	elderly people don’t need to learn	0	0	0	no reason to learn					0	0	0	0	0	none	both active and passive learning are ok.	1	1	0	0	1	1	1	1
37	37	jing ying	68	male	single	0	3	1	below $1000	poor	yes	yes	average	not good	0	0	0	0	none	0	0	0	0	0	none	elderly people should keep learning					0	1	0	better employment opportunity (more money)	0	0	0	0	0	none	passive learning: sit and listen to the instructor lecturing.	1	1	0	0	1	1	1	1
38	38	jing ying	75	male	single	0	2	1	below $1000	fair	no	no	not good	average	0	0	0	0	it classes (to use mobile phone)	0	0	0	0	0	none	elderly people should keep learning					0	0	0	to keep up with the society	1	0	1	0	0	none	passive learning: sit and listen to the instructor lecturing.	1	1	0	0	1	0	0	1
39	39	jing ying	75	female	single	0	3	1	below $1000	poor	yes	no	average	average	0	0	0	1	none	0	0	0	0	0	none	elderly people don’t need to learn	0	1	0						0	0	0	0	0	none	passive learning: sit and listen to the instructor lecturing.	1	1	0	0	1	1	1	1
40	40	jing ying	73	male	married	2	3	1	below $1000	fair	no	no	good	good	0	0	0	0	none	0	0	0	0	0	none	elderly people should keep learning					0	0	0	to upgrade themselves	0	0	0	0	0	none	active learning: learn from discussions, problem solving, case studies, role plays and other methods that actively engage students.	1	1	0	0	1	1	1	0
41	41	jing ying	65	male	married	2	2	2	$1000-$1999	good	yes	no	good	good	0	0	0	0	none	0	0	0	0	0	none	elderly people don’t need to learn	0	0	0	not necessary					0	0	0	0	0	none	both active and passive learning are ok.	1	1	0	0	1	0	0	1
42	42	jing ying	69	male	married	2	2	2	below $1000	poor	no	no	good	good	0	0	0	0	none	0	0	0	0	0	none	elderly people don’t need to learn	0	0	0	not necessary					1	0	0	0	0	none	active learning: learn from discussions, problem solving, case studies, role plays and other methods that actively engage students.	1	1	1	0	0	0	1	0
43	43	jing ying	71	male	married	3	3	1	below $1000	poor	no	no	excellent	excellent	0	0	0	0	none	0	0	0	0	0	none	elderly people don’t need to learn	0	0	0	not necessary					0	0	0	0	0	none	active learning: learn from discussions, problem solving, case studies, role plays and other methods that actively engage students.	1	1	1	0	0	1	0	1
44	44	jing ying	83	male	married	3	5	1	below $1000	poor	yes	no	excellent	excellent	0	0	0	0	none	0	0	0	0	0	none	elderly people don’t need to learn	0	1	1						0	0	0	0	0	none	active learning: learn from discussions, problem solving, case studies, role plays and other methods that actively engage students.	1	1	1	0	0	0	1	1
45	45	jing ying	70	female	married	3	3	1	below $1000	very poor	no	no	excellent	excellent	0	0	0	0	none	0	0	0	0	0	none	elderly people don’t need to learn	0	0	0	not necessary					0	0	0	0	0	none	active learning: learn from discussions, problem solving, case studies, role plays and other methods that actively engage students.	1	1	1	0	0	1	0	1
46	46	jing ying	83	male	married	3	1	1	below $1000	good	no	no	good	good	0	0	0	0	none	0	0	0	0	0	none	elderly people don’t need to learn	1	0	0						0	1	0	0	0	none	both active and passive learning are ok.	1	1	0	0	1	1	1	1
47	47	jing ying	81	female	divorced	5	2	1	below $1000	very good	no	no	good	good	0	0	0	0	none	0	0	0	0	0	none	elderly people don’t need to learn	1	0	1						0	0	0	0	0	none	active learning: learn from discussions, problem solving, case studies, role plays and other methods that actively engage students.	1	1	0	0	1	0	0	1
48	48	jing ying	80	female	married	2	2	1	below $1000	good	no	no	average	average	0	0	0	0	none	0	0	0	0	0	none	elderly people should keep learning					0	0	0	learn new knowledge and get to know new friends	0	0	1	0	0	none	active learning: learn from discussions, problem solving, case studies, role plays and other methods that actively engage students.	1	1	0	0	1	1	1	1
49	49	jing ying	82	female	married	2	1	1	below $1000	fair	no	no	excellent	excellent	0	0	0	1	health related seminar	0	0	0	0	0	none	elderly people should keep learning					0	0	1		1	0	0	1	0	story telling	both active and passive learning are ok.	1	1	1	0	1	1	1	1
50	50	jing ying	82	female	divorced	1	3	1	$1000-$1999	fair	yes	no	average	good	0	0	0	0	mobile phone courses	0	0	0	0	0	tampines hub activities (concert held there)	elderly people should keep learning					0	1	0		0	0	1	0	0	none	active learning: learn from discussions, problem solving, case studies, role plays and other methods that actively engage students.	1	1	1	0	1	1	0	1
51	1	yi yuan	70	male	divorced	5	7	2	$2000-$2999	poor	no	no	good	good	1	0	0	0	none	0	0	0	1	0	none	elderly people should keep learning					0	1	1	0	0	0	1	1	0	none	both active and passive learning are ok.	0	0	0	1	1	0	0	1
52	2	yi yuan	66	female	single	0	8	3	below $1000	fair	yes	no	good	good	0	0	0	1	none	0	0	0	1	1	none	elderly people should keep learning					1	1	1	0	1	1	1	1	1	none	both active and passive learning are ok.	1	1	1	1	1	0	1	1
53	3	yi yuan	65	female	married	0	3	1	below $1000	very good	no	no	average	good	1	0	0	0	none	0	0	0	1	0	none	elderly people should keep learning					1	1	1	0	0	1	1	1	1	arts and craft	both active and passive learning are ok.	1	1	0	0	0	1	0	1
54	4	yi yuan	70	female	married	3	2	1	below $1000	very good	no	no	excellent	excellent	1	0	0	1	online cooking class	0	0	0	0	0	none	elderly people should keep learning					1	1	1	make new friends	1	0	1	0	1	cooking	passive learning: sit and listen to the instructor lecturing.	1	1	0	0	0	1	0	1
55	5	yi yuan	72	male	married	3	1	1	below $1000	very good	yes	yes	excellent	excellent	0	0	0	0	exercising everyday alone	0	0	0	0	0	none	elderly people should keep learning					1	0	1	0	1	0	0	0	0	none	active learning: learn from discussions, problem solving, case studies, role plays and other methods that actively engage students.	0	0	0	1	1	0	0	1
56	6	yi yuan	80	female	married	3	1	3	$2000-$2999	very good	no	no	excellent	excellent	0	0	0	1	none	0	0	0	0	0	none	elderly people should keep learning					1	1	1	0	1	0	1	1	0	none	passive learning: sit and listen to the instructor lecturing.	1	0	0	0	0	1	0	1
57	7	yi yuan	72	female	married	4	1	2	$1000-$1999	good	no	no	good	good	0	0	0	1	none	0	0	0	0	0	none	elderly people don’t need to learn	0	1	1	no time to learn					0	0	0	1	0	none	passive learning: sit and listen to the instructor lecturing.	1	1	0	0	0	1	0	1
58	8	yi yuan	72	male	married	2	8	1	below $1000	fair	no	no	excellent	excellent	0	0	0	0	church singing	0	0	0	0	0	swimming	elderly people should keep learning					1	1	1	0	0	0	0	0	0	bowling	both active and passive learning are ok.	1	1	1	1	1	1	0	1
59	9	yi yuan	67	female	single	0	3	1	below $1000	fair	no	no	good	good	0	0	0	0	none	0	0	0	1	0	none	elderly people should keep learning					0	0	1	keep the mind active	1	1	1	1	0	none	both active and passive learning are ok.	1	1	1	1	1	0	0	1
60	10	yi yuan	65	female	married	3	3	full-time caregiver	below $1000	fair	no	no	good	average	0	0	0	1	yoga	0	0	0	0	0	community club	elderly people should keep learning					0	0	1	to keep up with the times	1	1	1	1	0	cpf learning	both active and passive learning are ok.	1	1	1	1	1	0	0	1
61	11	yi yuan	75	female	widowed	3	3	1	below $1000	good	no	no	good	good	0	0	0	1	none	1	0	0	0	0	digital class	elderly people should keep learning					0	1	1	at the same time meet friends	1	0	0	1	0	none	both active and passive learning are ok.	1	1	1	1	1	1	0	0
62	12	yi yuan	67	female	married	2	3	2	$1000-$1999	fair	no	no	excellent	excellent	0	0	0	0	church singing	0	0	0	0	0	swimming	elderly people should keep learning					1	1	1	0	1	0	1	1	0	bowling	both active and passive learning are ok.	1	1	1	1	1	0	0	1
63	13	yi yuan	69	female	married	2	3	part-time	below $1000	good	no	no	good	good	0	0	0	0	none	0	0	0	0	0	none	elderly people should keep learning					1	1	1	0	1	1	1	1	0	none	both active and passive learning are ok.	1	1	1	1	0	0	1	1
64	14	yi yuan	69	female	single	0	3	1	below $1000	fair	no	no	good	good	0	0	0	1	none	0	0	0	1	0	none	elderly people should keep learning					1	1	1	0	1	0	1	1	0	none	passive learning: sit and listen to the instructor lecturing.	1	1	0	0	1	0	0	1
65	15	yi yuan	67	male	married	2	7	1	below $1000	fair	no	no	good	good	0	0	0	0	none	0	0	0	1	0	none	elderly people should keep learning					1	1	1	0	1	0	1	1	0	none	passive learning: sit and listen to the instructor lecturing.	1	1	0	0	0	1	0	1
66	16	yi yuan	67	female	married	2	2	2	$1000-$1999	fair	no	no	good	good	0	0	0	0	none	0	0	0	0	0	zoo	elderly people should keep learning					0	0	1	scared of being irrelevant	0	0	1	1	0	none	passive learning: sit and listen to the instructor lecturing.	1	1	0	0	0	0	1	1
67	17	yi yuan	70	female	married	1	3	1	below $1000	very good	no	no	excellent	excellent	0	0	0	0	none	0	0	0	0	0	none	elderly people should keep learning					1	1	1	keep up the trends	1	0	1	1	0	none	both active and passive learning are ok.	1	1	0	1	0	1	0	0
68	1	bernice	78	female	married	5	3	1	below $1000	fair	yes	no	average	average	0	0	0	1	none	0	0	0	0	0	none	elderly people should keep learning					0	1	0	0	0	0	0	1	0	none	active learning: learn from discussions, problem solving, case studies, role plays and other methods that actively engage students.	0	1	0	0	0	1	0	1
69	2	bernice	82	male	married	5	2	1	below $1000	fair	no	no	average	average	0	0	0	0	none	0	0	0	0	0	none	elderly people don’t need to learn	1	0	0	0					0	0	0	1	0	none	passive learning: sit and listen to the instructor lecturing.	0	1	0	0	0	1	0	1
70	3	bernice	80	female	married	2	1	1	below $1000	fair	yes	no	excellent	excellent	0	0	0	1	none	0	0	0	1	0	none	elderly people should keep learning					0	0	1	0	1	0	0	0	0	none	passive learning: sit and listen to the instructor lecturing.	1	0	0	0	1	0	0	0
71	4	bernice	85	male	married	2	1	1	below $1000	good	no	no	good	average	0	0	0	0	none	0	0	0	0	0	none	elderly people don’t need to learn	0	1	0	0					0	1	0	0	0	none	passive learning: sit and listen to the instructor lecturing.	1	0	0	0	0	1	0	1
72	5	bernice	73	female	single	0	1	1	below $1000	good	no	no	good	good	0	1	0	0	none	0	0	0	0	0	none	elderly people should keep learning					1	1	0	0	1	1	0	0	0	none	passive learning: sit and listen to the instructor lecturing.	1	0	0	0	0	1	0	1
73	6	bernice	71	female	married	3	1	1	below $1000	fair	yes	no	good	good	1	0	0	0	none	0	0	0	0	0	none	elderly people should keep learning					1	1	0	0	1	0	0	0	0	none	passive learning: sit and listen to the instructor lecturing.	1	0	0	0	0	0	1	0
74	7	bernice	87	female	married	1	1	1	below $1000	poor	yes	no	good	good	0	0	0	0	none	0	0	0	0	0	none	elderly people don’t need to learn	0	1	0	0					1	0	0	0	0	none	passive learning: sit and listen to the instructor lecturing.	1	0	0	0	0	1	0	0
75	8	bernice	71	female	married	2	3	1	below $1000	good	yes	no	excellent	excellent	0	0	0	0	none	0	0	0	0	0	none	elderly people should keep learning					1	0	0	0	0	0	1	0	0	none	active learning: learn from discussions, problem solving, case studies, role plays and other methods that actively engage students.	0	0	0	1	1	0	0	0
76	9	bernice	82	female	married	6	2	1	below $1000	fair	yes	no	excellent	good	0	0	0	1	none	0	0	1	0	0	none	elderly people should keep learning					1	1	0	0	1	0	0	0	0	none	passive learning: sit and listen to the instructor lecturing.	0	1	0	0	1	0	0	1
77	10	bernice	71	male	married	1	3	1	below $1000	good	no	no	good	good	0	0	0	0	none	0	0	0	0	0	none	elderly people should keep learning					1	0	0	0	0	0	1	0	0	none	passive learning: sit and listen to the instructor lecturing.	0	0	0	1	1	0	0	0
78	11	bernice	74	female	married	3	2	other; cleaner	$1000-$1999	good	no	no	excellent	excellent	0	0	0	0	farming	0	0	0	0	0	boon lay zone d volunteering	elderly people should keep learning					0	1	1	0	1	0	0	0	0	none	both active and passive learning are ok.	0	0	1	0	0	1	0	0
79	12	bernice	73	female	married	4	1	1	below $1000	fair	yes	no	average	average	0	0	0	0	none	0	0	0	0	0	none	elderly people should keep learning					0	0	1	0	0	0	1	0	0	none	passive learning: sit and listen to the instructor lecturing.	1	1	0	0	1	0	0	0
80	13	bernice	70	female	married	1	3	1	below $1000	fair	no	no	good	good	0	0	0	1	none	0	0	0	0	0	none	elderly people should keep learning					0	0	1	0	1	0	0	0	0	none	passive learning: sit and listen to the instructor lecturing.	1	0	0	0	1	1	0	1
81	14	bernice	74	female	married	2	1	1	below $1000	good	no	no	good	good	0	0	0	1	none	0	0	0	1	0	none	elderly people should keep learning					1	1	0	0	1	1	0	0	0	none	both active and passive learning are ok.	0	0	0	1	1	0	0	0
82	15	bernice	73	female	married	3	1	1	below $1000	good	no	no	good	good	0	0	0	1	none	0	0	0	0	0	none	elderly people don’t need to learn	0	0	0	no time					1	0	0	0	0	none	passive learning: sit and listen to the instructor lecturing.	1	0	0	0	0	1	0	1
83	16	bernice	65	female	single	0	1	1	below $1000	very good	no	no	excellent	excellent	0	0	0	1	none	0	0	0	0	0	jurong lake garden taiji	elderly people should keep learning					1	1	1	0	1	0	0	0	0	none	active learning: learn from discussions, problem solving, case studies, role plays and other methods that actively engage students.	1	0	0	0	1	0	0	1
84	17	bernice	67	male	married	2	2	1	below $1000	fair	yes	no	good	good	0	0	0	0	none	0	0	0	0	0	none	elderly people don’t need to learn	0	1	0	0					1	0	0	0	0	none	passive learning: sit and listen to the instructor lecturing.	1	0	0	0	1	0	0	0
85	18	bernice	74	female	single	0	3	1	below $1000	fair	yes	no	good	good	1	0	0	1	none	0	0	1	1	0	national step challenge, scan and win challenge	elderly people should keep learning					1	1	1	0	1	1	1	1	1	skills future courses	both active and passive learning are ok.	1	1	1	1	1	1	0	0
86	19	bernice	74	male	married	2	3	1	below $1000	good	no	no	good	good	0	0	0	0	none	0	0	0	0	0	none	elderly people should keep learning					1	1	0	0	1	0	0	0	0	none	active learning: learn from discussions, problem solving, case studies, role plays and other methods that actively engage students.	1	0	0	0	0	1	0	1
87	20	bernice	73	female	widowed	2	3	1	below $1000	fair	no	no	average	good	0	0	0	0	none	0	0	0	0	0	none	elderly people should keep learning					0	1	0	0	0	1	0	0	0	none	both active and passive learning are ok.	0	0	0	1	1	0	0	0
88	21	bernice	78	female	married	1	2	1	below $1000	good	no	no	good	good	0	0	0	1	none	0	0	0	0	0	none	elderly people should keep learning					0	1	0	0	1	0	0	0	0	none	passive learning: sit and listen to the instructor lecturing.	1	0	0	0	1	1	1	0
89	22	bernice	77	female	married	3	3	1	below $1000	good	no	no	excellent	excellent	0	0	0	1	none	0	0	0	0	0	none	elderly people should keep learning					1	0	0	0	1	0	0	0	0	none	passive learning: sit and listen to the instructor lecturing.	1	0	0	0	1	0	0	0
90	23	bernice	65	female	widowed	2	2	1	below $1000	very good	no	no	excellent	excellent	0	0	0	0	none	0	0	0	0	0	none	elderly people should keep learning					1	1	1	0	1	1	1	1	0	none	active learning: learn from discussions, problem solving, case studies, role plays and other methods that actively engage students.	0	0	0	1	0	1	0	1
91	24	bernice	78	female	widowed	3	2	1	below $1000	good	no	no	excellent	excellent	0	0	1	1	thk family services	0	0	0	0	0	thk family services	elderly people should keep learning					1	1	1	0	1	1	0	0	0	none	active learning: learn from discussions, problem solving, case studies, role plays and other methods that actively engage students.	0	0	0	1	1	0	0	1
92	25	bernice	67	female	single	0	2	1	below $1000	very good	no	no	not good	average	0	0	0	1	tdk	0	0	0	0	0	tdk	elderly people don’t need to learn	0	1	0	0					1	0	0	0	0	none	active learning: learn from discussions, problem solving, case studies, role plays and other methods that actively engage students.	0	0	1	0	1	0	0	1
93	1	azlin	62	female	widowed	4	2	2	$1000-$1999	fair	no	no	good	good	0	0	0	0	none	0	0	0	0	0	none	elderly people don’t need to learn	0	0	0	elderly need to enjoy life and not focus on learning					1	0	0	0	0	none	active learning: learn from discussions, problem solving, case studies, role plays and other methods that actively engage students.	0	0	0	1	0	0	0	0
94	2	azlin	64	female	single	0	diploma	2	$2000-$2999	fair	no	no	average	good	0	0	0	0	none	0	0	0	0	0	none	elderly people should keep learning					1	1	1	0	1	1	1	1	1	spiritual/ religious classes	active learning: learn from discussions, problem solving, case studies, role plays and other methods that actively engage students.	1	1	1	1	0	0	0	1
95	3	azlin	84	female	widowed	2	1	1	$2000-$2999	good	no	no	excellent	excellent	0	0	0	0	exercise outdoors	0	0	0	0	0	public fitness corner	elderly people don’t need to learn	1	1	1	0					1	0	0	0	0	none	passive learning: sit and listen to the instructor lecturing.	1	0	0	0	1	0	0	0
96	4	azlin	65	female	married	2	3	1	below $1000	very good	yes	no	excellent	excellent	0	0	0	0	religious classes @ mosque	0	0	0	0	0	mosque	elderly people should keep learning					0	0	1	0	0	0	0	0	0	religious classes	passive learning: sit and listen to the instructor lecturing.	1	1	0	0	1	0	0	1
97	5	azlin	67	female	married	4	2	1	below $1000	good	yes	no	average	average	0	0	0	0	none	0	0	0	0	0	none	elderly people should keep learning					1	1	1	0	1	0	0	0	0	religious classes	passive learning: sit and listen to the instructor lecturing.	1	1	0	0	1	0	0	0
98	6	azlin	75	male	married	5	3	1	below $1000	good	yes	no	average	average	0	0	0	0	none	0	0	0	0	0	none	elderly people should keep learning					1	1	1	0	1	0	0	0	0	religious classes	passive learning: sit and listen to the instructor lecturing.	1	1	0	0	1	0	0	0
99	7	azlin	60	female	married	3	3	1	below $1000	fair	no	no	excellent	excellent	0	0	0	0	community centre classes, volunteering at the mosque	0	0	0	0	0	community centre, mosque	elderly people don’t need to learn	0	0	0	poor eyesight					1	0	0	0	0	cooking classes	active learning: learn from discussions, problem solving, case studies, role plays and other methods that actively engage students.	1	1	0	0	1	0	0	0
100	8	azlin	61	female	married	2	3	1	below $1000	very good	no	no	excellent	excellent	0	0	0	0	brisk walking activity @ mosque	0	0	0	0	0	mosque	elderly people should keep learning					1	1	1	0	1	0	1	0	0	none	passive learning: sit and listen to the instructor lecturing.	1	1	0	0	1	0	0	1
101	9	azlin	62	female	divorced	2	3	2	$1000-$1999	good	no	no	good	good	0	0	0	0	volunteer work @ singapore pakistani association	0	0	0	0	0	singapore pakistani association	elderly people should keep learning					0	1	0	0	1	1	1	1	0	religious classes	both active and passive learning are ok.	1	1	0	0	1	0	0	0
102	10	azlin	69	female	divorced	3	3	2	$1000-$1999	good	yes	no	excellent	excellent	0	0	0	0	none	0	0	1	1	0	none	elderly people don’t need to learn	0	0	0	no time to go for classes					0	0	0	0	0	cooking classes	passive learning: sit and listen to the instructor lecturing.	1	0	0	0	0	1	0	0
103	11	azlin	69	female	married	1	religious school	1	below $1000	good	yes	yes	excellent	excellent	0	0	0	0	none	0	0	0	0	0	none	elderly people don’t need to learn	1	1	0	0					0	0	1	0	0	none	passive learning: sit and listen to the instructor lecturing.	1	1	0	0	1	0	0	1
104	12	azlin	74	male	married	2	2	1	below $1000	very good	no	no	excellent	good	0	0	0	0	none	0	0	0	0	0	none	elderly people don’t need to learn	1	1	0	0					0	0	1	0	0	none	passive learning: sit and listen to the instructor lecturing.	1	1	0	0	1	0	0	1
105	13	azlin	81	male	married	10	1	1	$2000-$2999	fair	no	no	good	good	0	0	0	0	none	0	0	0	0	0	none	elderly people should keep learning					1	1	0	0	0	0	0	0	0	religious classes	passive learning: sit and listen to the instructor lecturing.	1	1	0	0	0	1	0	0
106	14	azlin	72	female	widowed	6	1	1	below $1000	good	yes	no	good	good	0	0	0	0	none	0	0	0	0	0	none	elderly people should keep learning					1	1	1	0	0	0	0	0	0	religious classes	passive learning: sit and listen to the instructor lecturing.	1	1	0	0	0	0	0	0
107	15	azlin	68	female	widowed	2	4	1	below $1000	very good	no	no	excellent	excellent	0	0	0	0	none	0	0	0	0	0	none	elderly people don’t need to learn	1	1	0	0					1	0	1	0	0	none	both active and passive learning are ok.	1	1	0	0	1	0	0	1
108	16	azlin	63	female	married	1	4	2	$2000-$2999	very good	yes	yes	excellent	excellent	0	0	0	0	none	0	0	0	1	0	none	elderly people should keep learning					0	1	0	0	0	1	0	0	0	none	active learning: learn from discussions, problem solving, case studies, role plays and other methods that actively engage students.	1	0	0	0	1	0	0	0
109	17	azlin	99	female	widowed	2	2	1	below $1000	very good	no	no	excellent	excellent	0	0	0	0	none	0	0	0	0	0	none	elderly people should keep learning					1	1	1	0	0	0	0	0	0	religious classes	passive learning: sit and listen to the instructor lecturing.	1	1	0	0	1	0	0	1
110	18	azlin	60	female	widowed	3	2	1	below $1000	very good	no	no	good	good	0	0	0	0	attending rehabilitation @ club h.e.a.l	0	0	0	0	0	none	elderly people should keep learning					1	1	1	0	0	0	0	0	0	baking classes	passive learning: sit and listen to the instructor lecturing.	1	1	0	0	1	0	0	1
111	19	azlin	60	female	married	2	3	1	below $1000	good	no	no	excellent	excellent	0	0	0	0	attending rehabilitation @ club h.e.a.l	0	0	0	0	0	none	elderly people should keep learning					1	1	1	0	0	0	0	0	0	baking classes	both active and passive learning are ok.	1	1	0	0	1	0	0	1
112	20	azlin	69	female	married	1	arabic school	1	below $1000	very good	no	no	excellent	excellent	0	0	0	0	religious classes @ mosque	0	0	0	0	0	mosque	elderly people should keep learning					1	1	1	0	0	0	0	0	0	religious classes	both active and passive learning are ok.	1	1	0	0	1	0	0	1
113	21	azlin	72	male	married	5	vocational training	1	below $1000	very good	no	no	excellent	excellent	0	0	0	0	volunteer work with boys' scouts and mosque	0	0	0	0	0	mosque, singapore scout association	elderly people should keep learning					1	1	1	if they have an interest in continuing learning, subject to learning capabilities	0	0	0	0	0	religious classes, religious activities and religious pilgrimage	passive learning: sit and listen to the instructor lecturing.	1	1	0	0	1	0	0	1
114	22	azlin	69	female	married	4	2	1	below $1000	very good	no	no	excellent	excellent	0	0	0	0	religious classes @ mosque	0	0	0	0	0	mosque	elderly people should keep learning					1	1	1	0	0	0	0	0	0	none	passive learning: sit and listen to the instructor lecturing.	1	1	0	0	1	0	0	1
115	23	azlin	70	male	married	4	3	2	$1000-$1999	very good	no	no	excellent	excellent	0	0	0	0	religious classes @ mosque	0	0	0	0	0	mosque	elderly people should keep learning					1	1	1	0	0	0	0	0	0	none	passive learning: sit and listen to the instructor lecturing.	1	1	0	0	1	0	0	1
116	24	azlin	65	male	married	1	2	1	below $1000	fair	yes	yes	excellent	good	0	0	0	0	none	0	0	0	0	0	none	elderly people should keep learning					0	0	1	0	0	0	1	0	0	none	passive learning: sit and listen to the instructor lecturing.	1	0	0	0	1	0	0	0
117	25	azlin	65	female	married	1	1	1	below $1000	good	no	no	excellent	excellent	0	0	0	0	none	0	0	0	0	0	mosque	elderly people don’t need to learn	1	0	0	0					0	0	0	0	0	religious classes	passive learning: sit and listen to the instructor lecturing.	1	1	0	0	1	0	0	1
118	26	azlin	66	female	divorced	3	1	1	below $1000	poor	no	no	excellent	excellent	0	0	0	0	religious classes @ mosque	0	0	0	0	0	mosque	elderly people should keep learning					1	1	1	0	0	0	0	0	0	religious classes	both active and passive learning are ok.	1	1	0	0	1	0	0	1
119	1	anton	64	male	married	3	2	1	below $1000	very good	no	no	excellent	excellent	0	0	0	1	none	0	0	0	0	0	zoo	elderly people should keep learning					1	1	1	0	1	1	1	1	0	none	active learning: learn from discussions, problem solving, case studies, role plays and other methods that actively engage students.	0	1	0	0	1	1	0	1
120	2	anton	77	female	widowed	1	2	1	below $1000	good	no	no	good	good	0	0	0	1	none	0	0	0	0	0	lions befriender (mei ling)	elderly people should keep learning					1	0	1	0	1	1	1	1	0	none	both active and passive learning are ok.	1	1	0	0	1	0	0	1
121	3	anton	78	female	married	2	2	1	below $1000	very good	no	no	excellent	excellent	0	0	0	1	none	0	0	0	0	0	lions befriender (mei ling)	elderly people should keep learning					1	1	1	0	1	0	1	0	0	none	both active and passive learning are ok.	1	1	0	0	1	0	0	1
122	4	anton	88	female	married	4	1	1	below $1000	very good	no	no	excellent	excellent	0	0	0	1	none	0	0	0	0	0	lions befriender (mei ling)	elderly people should keep learning					1	1	0	0	1	0	0	0	0	none	active learning: learn from discussions, problem solving, case studies, role plays and other methods that actively engage students.	1	1	0	0	1	1	0	1
123	5	anton	65	female	married	4	3	2	$4000-$4999	very good	no	no	excellent	excellent	0	0	1	1	craft	1	1	0	0	0	none	elderly people should keep learning					1	1	1	0	1	1	1	1	0	none	both active and passive learning are ok.	1	1	1	1	0	1	0	1
124	6	anton	73	female	married	3	2	1	below $1000	very good	no	no	excellent	excellent	0	0	0	1	none	0	0	0	1	0	lions befriender (mei ling)	elderly people should keep learning					1	1	0	0	1	0	0	0	0	gardening	both active and passive learning are ok.	1	1	1	0	1	0	0	1
125	7	anton	73	female	single	0	7	1	below $1000	very good	no	no	excellent	excellent	0	0	0	1	none	0	1	0	0	0	lions befriender (mei ling)	elderly people should keep learning					1	1	0	0	1	0	0	0	0	none	both active and passive learning are ok.	1	1	1	0	1	0	1	1
126	8	anton	72	female	married	5	2	1	below $1000	very good	no	no	excellent	excellent	0	0	0	1	none	0	0	0	0	0	lions befriender (mei ling)	elderly people should keep learning					1	1	0	0	1	0	1	0	0	none	active learning: learn from discussions, problem solving, case studies, role plays and other methods that actively engage students.	1	1	0	0	1	1	0	1
127	9	anton	76	female	married	2	2	1	below $1000	very good	no	no	excellent	excellent	0	0	0	1	none	0	0	0	0	0	lions befriender (mei ling)	elderly people should keep learning					1	1	0	0	1	0	0	0	0	none	active learning: learn from discussions, problem solving, case studies, role plays and other methods that actively engage students.	1	1	1	0	1	0	0	1
128	10	anton	76	female	married	2	2	1	below $1000	very good	no	no	excellent	excellent	0	0	1	1	none	0	0	0	0	0	lions befriender (mei ling)	elderly people should keep learning					1	1	0	0	1	0	1	1	0	none	active learning: learn from discussions, problem solving, case studies, role plays and other methods that actively engage students.	1	1	1	0	1	0	0	1
129	11	anton	76	female	married	2	2	housewife	below $1000	very good	no	no	excellent	excellent	0	0	0	1	none	0	0	0	0	0	none	elderly people should keep learning					1	1	0	0	1	0	0	1	0	none	active learning: learn from discussions, problem solving, case studies, role plays and other methods that actively engage students.	1	1	1	0	1	0	0	1
130	12	anton	71	female	married	2	2	1	below $1000	very good	no	no	excellent	excellent	0	0	0	1	none	0	0	0	0	0	lions befriender (mei ling)	elderly people should keep learning					1	1	0	0	1	0	0	0	0	none	active learning: learn from discussions, problem solving, case studies, role plays and other methods that actively engage students.	1	1	0	0	1	1	1	1
131	13	anton	68	male	married	2	3	1	below $1000	very good	no	no	excellent	excellent	1	0	0	0	none	0	0	1	1	0	lions befriender (mei ling)	elderly people should keep learning					1	1	0	0	1	1	1	0	0	none	both active and passive learning are ok.	1	1	1	0	1	1	0	1
132	14	anton	67	male	married	2	7	1	below $1000	good	no	no	good	good	1	0	1	0	none	0	1	0	0	0	lions befriender (mei ling)	elderly people should keep learning					1	1	0	0	0	0	1	0	0	none	active learning: learn from discussions, problem solving, case studies, role plays and other methods that actively engage students.	0	0	1	0	1	1	1	1
133	15	anton	75	female	married	2	1	1	below $1000	good	no	no	excellent	excellent	1	0	0	1	none	0	0	0	0	0	lions befriender (mei ling)	elderly people should keep learning					1	1	1	0	0	0	1	0	0	none	active learning: learn from discussions, problem solving, case studies, role plays and other methods that actively engage students.	1	1	1	0	1	1	0	1
134	16	anton	81	female	married	5	2	1	below $1000	good	no	no	excellent	excellent	0	0	0	1	none	0	0	0	0	0	lions befriender (mei ling)	elderly people don’t need to learn	0	0	1	0					1	0	0	0	0	none	active learning: learn from discussions, problem solving, case studies, role plays and other methods that actively engage students.	1	1	1	1	1	1	0	1
135	17	anton	75	female	single	0	2	1	below $1000	good	no	no	excellent	excellent	0	0	0	0	cooking	0	0	0	0	0	lions befriender (mei ling)	elderly people should keep learning					1	1	0	0	1	0	1	0	0	none	passive learning: sit and listen to the instructor lecturing.	1	1	1	0	1	1	0	1
136	18	anton	77	female	married	3	3	1	below $1000	very good	no	no	excellent	excellent	1	0	0	1	none	0	0	0	0	0	lions befriender (mei ling)	elderly people should keep learning					0	0	1	0	1	0	1	0	0	none	both active and passive learning are ok.	1	1	1	0	1	1	0	1
137	19	anton	96	female	married	6	1	1	below $1000	good	no	no	excellent	excellent	0	0	0	0	watching drama in lions befriender (mei ling)	0	0	0	0	0	lions befriender (mei ling)	elderly people don’t need to learn	0	1	0	0					0	0	0	0	0	none	active learning: learn from discussions, problem solving, case studies, role plays and other methods that actively engage students.	1	1	1	0	1	1	0	1
138	20	anton	77	female	married	2	2	1	below $1000	good	no	no	excellent	excellent	1	0	0	1	none	0	0	0	0	0	lions befriender (mei ling)	elderly people should keep learning					0	0	1	0	1	0	1	0	0	none	active learning: learn from discussions, problem solving, case studies, role plays and other methods that actively engage students.	1	1	1	0	1	1	0	1
139	21	anton	66	male	divorced	2	3	2	$2000-$2999	very good	no	no	excellent	excellent	1	0	0	1	none	0	0	0	0	0	lions befriender (mei ling)	elderly people should keep learning					1	1	1	0	1	0	1	0	0	none	active learning: learn from discussions, problem solving, case studies, role plays and other methods that actively engage students.	1	0	0	0	0	1	0	1
140	22	anton	72	male	single	0	2	1	below $1000	good	no	no	excellent	excellent	0	0	0	1	bingo	0	0	0	1	0	lions befriender (mei ling)	elderly people should keep learning					1	1	1	0	1	0	1	0	0	none	active learning: learn from discussions, problem solving, case studies, role plays and other methods that actively engage students.	1	1	1	0	1	1	0	1
141	23	anton	67	female	married	1	2	1	below $1000	very good	no	no	excellent	excellent	1	0	0	1	none	0	0	0	0	0	lions befriender (mei ling)	elderly people should keep learning					0	0	1	0	1	1	1	0	0	none	active learning: learn from discussions, problem solving, case studies, role plays and other methods that actively engage students.	1	1	1	0	1	1	0	1
142	24	anton	73	male	married	1	3	1	below $1000	very good	no	no	excellent	excellent	0	0	0	1	none	0	0	0	1	0	lions befriender (mei ling)	elderly people should keep learning					1	1	1	0	1	0	0	0	0	none	active learning: learn from discussions, problem solving, case studies, role plays and other methods that actively engage students.	1	1	1	0	1	1	0	1
143	25	anton	70	male	single	0	2	1	below $1000	very good	no	no	average	excellent	1	0	0	0	senior activities	0	0	0	0	0	lions befriender (mei ling)	elderly people should keep learning					1	1	1	0	0	0	0	0	0	fishing	active learning: learn from discussions, problem solving, case studies, role plays and other methods that actively engage students.	1	1	1	0	1	1	0	1
144	1	sruthi	80	male	married	4	1	3	$2000-$2999	good	no	no	good	good	0	0	0	0	none	0	0	0	0	0	none	elderly people should keep learning					0	0	1		1	1	1	1	0	none	passive learning: sit and listen to the instructor lecturing.	1	0	0	0	0	0	1	1
145	2	sruthi	74	male	married	2	2	1	below $1000	fair	no	no	excellent	excellent	0	0	0	0	none	0	0	0	0	0	none	elderly people should keep learning					1	1	0		1	0	1	1	0	none	both active and passive learning are ok.	1	1	1	1	1	0	0	1
146	3	sruthi	70	female	married	2	1	2	$1000-$1999	fair	no	no	excellent	excellent	0	0	0	0	none	0	0	0	0	0	none	elderly people should keep learning					0	1	0		1	0	1	0	0	none	both active and passive learning are ok.	1	1	1	1	1	0	0	0
147	4	sruthi	72	female	widowed	2	1	homemaker	below $1000	good	no	no	good	good	0	0	0	0	none	0	0	0	0	0	none	elderly people don’t need to learn	0	1	0						1	0	0	1	0	none	passive learning: sit and listen to the instructor lecturing.	1	1	0	0	0	0	1	0
148	5	sruthi	68	male	married	1	2	2	$1000-$1999	good	no	no	good	good	0	0	0	0	none	0	0	0	0	0	none	elderly people don’t need to learn	0	1	0						1	1	0	0	0	none	passive learning: sit and listen to the instructor lecturing.	1	1	0	0	0	1	0	0
149	6	sruthi	65	female	married	0	3	1	below $1000	fair	no	no	average	excellent	0	0	0	1	none	0	0	0	1	0	none	elderly people should keep learning					0	1	1	socialise	1	0	1	1	0	none	both active and passive learning are ok.	1	0	0	1	1	0	0	1
150	7	sruthi	81	male	widowed	3	1	1	$1000-$1999	poor	yes	yes	good	average	0	0	0	1	none	0	0	0	0	0	senior activity ctr	elderly people don’t need to learn	0	1	0	seniors step down					0	0	1	0	0	none	both active and passive learning are ok.	1	0	0	0	1	1	0	0
151	8	sruthi	86	female	widowed	2	1	1	below $1000	fair	no	no	good	good	0	0	0	0	none	0	0	0	0	0	none	elderly people don’t need to learn	0	1	0						0	0	0	0	0	none	passive learning: sit and listen to the instructor lecturing.	1	1	0	0	0	0	1	1
152	9	sruthi	71	male	divorced	0	5	1	$1000-$1999	good	no	no	very bad	average	0	0	0	1	none	0	0	0	0	0	community ctr	elderly people should keep learning					0	0	0		1	1	1	1	0	none	both active and passive learning are ok.	1	1	0	1	1	0	0	0
153	10	sruthi	74	female	married	1	5	2	$2000-$2999	very good	no	no	good	average	0	0	0	0	none	0	0	0	0	0	none	elderly people don’t need to learn	0	1	0						0	0	0	0	0	rs with child	passive learning: sit and listen to the instructor lecturing.	1	0	0	0	0	1	1	0
154	11	sruthi	71	female	widowed	2	3	1	$3000-$3999	good	yes	no	good	good	0	0	0	0	none	0	0	0	0	0	none	elderly people don’t need to learn	0	1	1						0	0	0	0	0	none	passive learning: sit and listen to the instructor lecturing.	1	0	0	0	1	0	0	1
155	12	sruthi	65	female	married	2	4	1	$2000-$2999	fair	no	no	excellent	excellent	0	1	0	0	none	0	0	0	0	0	community ctr	elderly people don’t need to learn	0	1	0						1	0	0	1	0	none	passive learning: sit and listen to the instructor lecturing.	1	0	0	1	0	1	0	0
156	13	sruthi	69	female	married	4	2	1	$1000-$1999	fair	yes	yes	good	average	0	0	0	0	calligraphy	0	0	0	1	1	none	elderly people should keep learning					0	0	1		0	1	1	1	0	none	both active and passive learning are ok.	1	1	1	0	1	0	0	1
157	14	sruthi	67	male	married	1	3	part-time	$1000-$1999	poor	no	no	average	good	0	0	0	1	none	0	0	0	1	0	none	elderly people don’t need to learn	0	1	1						0	1	1	0	0	none	passive learning: sit and listen to the instructor lecturing.	1	0	0	0	1	0	1	1
158	15	sruthi	67	male	married	3	2	part-time	$1000-$1999	fair	yes	no	good	excellent	1	0	1	0	none	0	0	0	0	0	church	elderly people should keep learning					0	1	1		0	1	0	1	0	none	both active and passive learning are ok.	1	1	0	0	0	0	1	1
159	16	sruthi	65	male	single	0	8	2	$4000-$4999	good	no	no	not good	average	0	0	0	0	karoke	0	0	0	0	0	rc	elderly people don’t need to learn	0	1	0						0	0	1	0	0	none	both active and passive learning are ok.	1	0	0	0	0	0	1	0
160	18	sruthi	68	male	married	1	3	2	$2000-$2999	good	no	no	good	good	0	0	0	0	none	0	0	0	0	0	none	elderly people should keep learning					1	1	0		0	0	0	0	0	none	passive learning: sit and listen to the instructor lecturing.	1	0	0	0	1	1	0	0
161	19	sruthi	65	female	married	2	7	3	below $1000	fair	yes	no	good	good	0	0	0	0	none	0	0	0	1	0	none	elderly people should keep learning					1	1	0		0	0	0	1	0	none	passive learning: sit and listen to the instructor lecturing.	1	0	0	0	1	0	0	1
162	20	sruthi	70	male	married	2	7	3	$5000-$5999	good	no	no	average	good	0	0	0	0	none	1	0	0	0	0	none	elderly people should keep learning					1	1	0		1	0	0	0	0	none	active learning: learn from discussions, problem solving, case studies, role plays and other methods that actively engage students.	1	1	1	0	1	0	0	0
163	21	sruthi	66	male	divorced	1	7	3	10000 & abv	very good	no	no	average	good	0	0	1	0	none	0	0	0	0	1	none	elderly people should keep learning					0	0	1		1	1	0	0	0	none	both active and passive learning are ok.	1	0	0	0	0	0	1	1
164	22	sruthi	74	female	widowed	3	1	homemaker	below $1000	poor	yes	no	good	good	0	0	0	0	none	0	0	0	0	0	none	elderly people should keep learning					1	1	1		0	0	1	1	0	none	both active and passive learning are ok.	1	1	0	1	1	0	1	1
165	23	sruthi	65	male	married	3	2	3	$5000-$5999	good	no	no	good	good	0	0	0	0	none	0	0	0	0	0	none	elderly people don’t need to learn	1	1	0						1	0	1	1	0	none	active learning: learn from discussions, problem solving, case studies, role plays and other methods that actively engage students.	1	1	0	1	0	1	1	0
166	24	sruthi	68	female	married	3	1	homemaker	$1000-$1999	good	no	no	excellent	good	0	0	0	0	cooking	0	0	0	0	0	cc	elderly people should keep learning					1	0	1		0	0	0	1	0	none	active learning: learn from discussions, problem solving, case studies, role plays and other methods that actively engage students.	1	1	1	1	1	0	0	1
167	25	sruthi	72	female	widowed	5	1	homemaker	$1000-$1999	good	yes	no	not good	not good	0	0	0	0	art-making	0	0	0	0	0	senior activity ctr	elderly people should keep learning					0	1	1		1	1	0	1	0	none	both active and passive learning are ok.	1	1	0	0	0	1	0	1
168	1	sabrinaah	70	female	widowed	2	2	1	$2000-$2999	fair	no	no	good	average	0	0	0	0	none	0	0	0	1	0	none	elderly people should keep learning					1	0	1		1	0	1	1	0	none	both active and passive learning are ok.	1	1	1	0	0	0	1	1
169	2	sabrinaah	82	female	married	3	2	1	below $1000	good	no	no	excellent	excellent	0	0	0	0	none	0	0	0	0	0	thk senior activity centre	elderly people don’t need to learn	0	0	0	too tired; too old no good					1	0	0	1	0	none	both active and passive learning are ok.	1	1	0	0	1	0	0	1
170	3	sabrinaah	64	male	single	0	2	2	$1000-$1999	fair	no	no	excellent	excellent	0	0	0	0	none	0	0	0	0	0	thk senior activity centre	elderly people should keep learning					1	0	0		1	0	0	0	0	none	active learning: learn from discussions, problem solving, case studies, role plays and other methods that actively engage students.	1	0	1	0	1	0	0	1
171	4	sabrinaah	70	male	married	4	3	1	below $1000	fair	no	no	good	good	0	0	0	0	none	0	0	0	0	0	none	elderly people don’t need to learn	0	0	1	health reasons					1	1	0	1	0	none	both active and passive learning are ok.	0	1	0	0	1	0	0	0
172	5	sabrinaah	83	female	single	0	1	1	below $1000	good	yes	no	excellent	excellent	0	0	0	0	none	0	0	0	0	0	thk senior activity centre	elderly people should keep learning					1	1	0		1	0	1	0	0	none	passive learning: sit and listen to the instructor lecturing.	1	1	0	0	1	0	0	1
173	6	sabrinaah	70	male	married	2	2	1	below $1000	good	yes	no	good	excellent	0	0	0	0	none	0	0	0	0	0	thk senior activity centre	elderly people should keep learning					1	0	0		1	0	1	1	1	none	active learning: learn from discussions, problem solving, case studies, role plays and other methods that actively engage students.	1	1	0	0	1	0	0	1
174	7	sabrinaah	83	male	single	0	1	1	below $1000	poor	no	no	excellent	excellent	0	0	0	0	none	0	0	0	0	0	community club	elderly people don’t need to learn	0	0	0						1	0	0	0	0	none	active learning: learn from discussions, problem solving, case studies, role plays and other methods that actively engage students.	1	1	0	0	1	0	0	1
175	8	sabrinaah	67	female	single	0	1	part-time	below $1000	good	no	no	not good	average	0	0	0	0	none	0	0	0	0	0	none	elderly people don’t need to learn	1	1	0						0	1	0	1	1	none	both active and passive learning are ok.	0	1	1	0	1	0	0	1
176	9	sabrinaah	76	male	single	0	2	1	below $1000	good	no	no	not good	good	0	0	0	0	none	0	0	0	1	0	none	elderly people don’t need to learn	0	1	1						0	0	0	1	0	none	passive learning: sit and listen to the instructor lecturing.	1	1	1	0	1	1	1	1
177	10	sabrinaah	69	male	single	0	2	1	below $1000	very good	no	no	good	not good	0	0	0	0	none	0	0	0	0	0	none	elderly people don’t need to learn	1	1	0						0	0	0	1	0	none	passive learning: sit and listen to the instructor lecturing.	1	0	0	1	1	1	1	1
178	11	sabrinaah	86	female	married	5	1	1	below $1000	good	yes	no	good	good	0	0	0	0	none	0	0	0	0	0	none	elderly people don’t need to learn	0	1	1						1	0	1	1	0	none	both active and passive learning are ok.	1	0	1	0	1	1	0	1
179	12	sabrinaah	79	male	married	2	1	1	below $1000	good	no	no	average	good	0	0	0	0	none	0	0	0	0	0	none	elderly people don’t need to learn	0	1	1						0	0	0	1	0	none	both active and passive learning are ok.	1	1	0	0	1	0	0	1
180	13	sabrinaah	67	male	married	5	4	1	$4000-$4999	good	no	no	excellent	excellent	0	0	0	0	muay thai class	1	1	0	0	0	none	elderly people should keep learning					1	1	0		1	0	1	1	0	none	both active and passive learning are ok.	0	0	1	1	1	0	0	1
181	14	sabrinaah	83	female	single	0	2	1	below $1000	good	no	no	average	excellent	0	0	0	1	none	0	0	0	0	0	swimming pool	elderly people should keep learning					0	1	0		1	0	1	0	1	none	active learning: learn from discussions, problem solving, case studies, role plays and other methods that actively engage students.	1	1	0	0	0	1	0	0
182	15	sabrinaah	69	male	single	0	2	1	below $1000	fair	no	no	not good	excellent	0	0	0	1	none	0	0	0	0	0	none	elderly people should keep learning					1	1	0		1	0	1	0	1	none	active learning: learn from discussions, problem solving, case studies, role plays and other methods that actively engage students.	0	1	0	0	1	0	0	0
183	16	sabrinaah	85	female	single	0	1	1	below $1000	fair	no	no	average	excellent	0	0	0	1	none	0	0	0	0	1	none	elderly people should keep learning					1	1	0		1	0	1	0	1	none	passive learning: sit and listen to the instructor lecturing.	1	1	1	0	1	0	0	1
184	17	sabrinaah	82	female	married	1	1	1	below $1000	good	yes	no	excellent	excellent	0	0	0	1	none	0	0	0	0	0	none	elderly people don’t need to learn	0	0	1						1	0	1	0	0	none	both active and passive learning are ok.	1	1	1	0	1	0	1	1
185	18	sabrinaah	76	female	married	0	3	1	below $1000	poor	no	no	good	good	0	0	0	0	technology class	0	0	0	0	0	cc	elderly people should keep learning					0	0	0	know more things	0	0	1	1	0	none	passive learning: sit and listen to the instructor lecturing.	1	1	1	1	0	1	0	0
186	19	sabrinaah	76	female	single	0	2	1	below $1000	good	no	no	average	excellent	0	0	0	1	none	0	0	1	0	0	none	elderly people should keep learning					0	1	0		0	0	1	1	1	none	active learning: learn from discussions, problem solving, case studies, role plays and other methods that actively engage students.	0	1	1	0	0	1	0	1
187	20	sabrinaah	82	male	married	0	3	1	below $1000	poor	no	no	good	good	0	0	0	0	none	0	0	0	0	0	thk senior activity centre	elderly people don’t need to learn	1	1	0						1	1	0	0	0	none	both active and passive learning are ok.	0	1	0	1	1	0	0	1
188	21	sabrinaah	71	female	widowed	1	3	1	below $1000	poor	no	no	average	good	0	0	0	0	technology class	0	0	0	0	0	cc	elderly people should keep learning					0	0	1		0	0	1	1	0	none	both active and passive learning are ok.	0	1	1	0	1	1	1	1
189	22	sabrinaah	87	female	married	5	1	helper	below $1000	fair	no	no	good	excellent	0	0	0	0	none	0	0	0	0	0	none	elderly people don’t need to learn	0	1	0						0	1	0	0	0	none	passive learning: sit and listen to the instructor lecturing.	1	1	0	0	1	0	0	1
190	23	sabrinaah	71	male	divorced	0	vocational training	1	below $1000	poor	no	no	not good	average	0	0	0	0	none	0	0	0	0	0	cc	elderly people don’t need to learn	1	1	0						0	1	0	0	0	none	both active and passive learning are ok.	1	1	0	0	1	1	0	1
191	24	sabrinaah	65	male	single	0	3	1	below $1000	very good	no	no	good	not good	0	0	0	0	none	0	0	0	0	0	none	elderly people don’t need to learn	0	1	0	no reason to learn					1	0	1	0	0	none	both active and passive learning are ok.	1	1	0	0	1	0	0	1
192	25	sabrinaah	88	male	married	2	1	1	below $1000	fair	yes	no	not good	not good	0	0	0	0	none	0	0	0	0	0	none	elderly people don’t need to learn	0	1	0						0	0	0	1	1	none	both active and passive learning are ok.	1	1	0	0	1	1	1	1
193	18	yi yuan	67	female	married	2	2	1	below $1000	good	no	no	excellent	excellent
194	19	yi yuan	70	male	married	2	2	1	below $1000	very good	no	no	excellent	excellent
195	20	yi yuan	69	male	married	3	2	2	$1000-$1999	good	no	no	excellent	good
196	21	yi yuan	68	male	married	3	3	2	$2000-$2999	good	no	no	good	good
197	22	yi yuan	67	male	married	2	2	2	$1000-$1999	good	no	no	excellent	good
198	23	yi yuan	75	female	married	3	2	2	below $1000	good	no	no	excellent	excellent
199	24	yi yuan	65	male	married	0	2	2	$1000-$1999	good	no	no	excellent	excellent
200	25	yi yuan	72	female	married	3	2	1	below $1000	good	no	no	excellent	good
201	1	loh yi jun	93	male	widowed	9	2	1	below $1000	fair	yes	no	not good	average	0	0	0	0	none	0	0	0	0	0	none	elderly people don’t need to learn	0	1	1						0	1	0	0	0	none	passive learning: sit and listen to the instructor lecturing.	0	1	0	1	1	0	0	0
202	2	loh yi jun	69	male	married	3	2	2	$1000-$1999	good	no	no	average	good	0	0	0	0	walk myself	0	0	0	0	0	none	elderly people should keep learning					0	1	1		1	1	0	0	0	none	active learning: learn from discussions, problem solving, case studies, role plays and other methods that actively engage students.	0	0	1	1	1	0	0	1
203	3	loh yi jun	85	male	widowed	3	4	1	$1000-$1999	poor	yes	no	average	average	0	0	0	0	none	0	0	0	0	0	none	elderly people should keep learning					1	1	1		1	1	0	1	0	none	active learning: learn from discussions, problem solving, case studies, role plays and other methods that actively engage students.	1	0	0	1	1	0	0	0
204	4	loh yi jun	65	female	married	2	5	2	$3000-$3999	good	no	no	excellent	good	0	0	0	0	culinary classes	0	0	0	1	0	culinary school	elderly people should keep learning					1	1	1	;able to keep abreast of new and developing things around us.	1	1	1	1	0	cooking skills	both active and passive learning are ok.	1	1	1	1	0	0	0	1
205	5	loh yi jun	66	male	married	2	5	1	below $1000	very good	no	no	excellent	excellent	0	0	0	0	drone-flying, video and audio editing (self-learning)	1	0	0	0	0	none	elderly people should keep learning					1	1	1		1	0	1	0	0	none	passive learning: sit and listen to the instructor lecturing.	1	1	1	0	0	0	1	0
206	6	thun zhen hong	70	female	married	2	3	1	below $1000	fair	no	no	average	good	0	0	0	0	none	0	0	0	0	0	none	elderly people should keep learning					1	0	0		1	0	0	1	0	none	passive learning: sit and listen to the instructor lecturing.	0	1	0	1	0	0	0	0
207	7	thun zhen hong	71	male	married	2	2	1	below $1000	fair	no	no	good	good	0	0	0	1	none	0	0	0	1	0	none	elderly people don’t need to learn	0	1	1						1	0	0	0	0	none	passive learning: sit and listen to the instructor lecturing.	1	1	0	0	1	1	1	1
208	8	divya	69	male	married	3	4	2	$1000-$1999	good	no	no	excellent	excellent	0	1	0	1	none	0	0	1	1	0	none	elderly people should keep learning					0	1	0		0	0	0	1	0	none	active learning: learn from discussions, problem solving, case studies, role plays and other methods that actively engage students.	1	0	0	0	0	1	0	1
209	9	divya	66	male	single	0	3	3	$1000-$1999	good	no	no	good	good	0	0	0	1	none	0	0	0	0	0	none	elderly people should keep learning					1	1	1		1	1	1	0	1	none	both active and passive learning are ok.	1	1	1	1	0	1	0	1
210	10	loh yi jun	67	female	married	2	3	1	$1000-$1999	good	no	no	excellent	excellent	0	0	0	0	brisk walk; workshop	0	0	0	0	0	none	elderly people should keep learning					0	1	0		1	0	0	0	0	none	both active and passive learning are ok.	0	1	1	0	0	1	0	0
211	11	loh yi jun	67	male	married	1	5	1	$1000-$1999	very good	yes	no	excellent	good	0	0	0	0	none	0	0	0	1	0	none	elderly people should keep learning					1	1	1		1	1	1	1	1	none	active learning: learn from discussions, problem solving, case studies, role plays and other methods that actively engage students.	1	1	0	0	1	1	0	1
212	12	loh yi jun	77	female	married	2	7	1	$4000-$4999	good	no	no	good	excellent	0	0	1	0	none	0	0	0	1	0	none	elderly people should keep learning					1	1	0		1	1	0	0	0	none	both active and passive learning are ok.	1	1	0	0	0	1	0	0
213	13	loh yi jun	74	male	divorced	2	higher diploma	1	below $1000	good	no	no	good	good	0	0	0	0	golf & walking	1	0	0	0	0	none	elderly people should keep learning					0	1	1		1	0	0	0	0	none	both active and passive learning are ok.	1	0	0	1	0	1	0	1
214	14	loh yi jun	66	female	married	3	2	3	$2000-$2999	good	no	no	excellent	excellent	0	1	0	1	none	0	0	0	0	1	none	elderly people should keep learning					1	1	1		1	1	0	0	0	none	both active and passive learning are ok.	1	1	1	0	1	0	0	0
215	15	loh yi jun	65	female	divorced	1	professional certificate	1	below $1000	good	no	no	excellent	good	0	1	0	0	walk & light jogging	0	0	0	0	0	dance club	elderly people should keep learning					1	1	1	social interaction	1	1	1	1	0	none	both active and passive learning are ok.	1	1	1	1	0	1	1	1
216	16	loh yi jun	81	male	married	2	7	1	$9000-$9999	fair	no	no	good	good	0	0	0	0	gardening	0	0	0	0	0	walking in the botanic garden	elderly people should keep learning					1	1	1		1	1	1	1	0	none	both active and passive learning are ok.	1	1	0	1	0	0	0	0
217	17	loh yi jun	82	male	widowed	4	5	1	$1000-$1999	good	no	no	excellent	good	0	0	0	0	mahjong	0	0	1	0	1	none	elderly people should keep learning					0	1	0		0	1	0	0	1	none	passive learning: sit and listen to the instructor lecturing.	0	0	1	1	1	1	0	0
218	18	thun zhen hong	78	female	widowed	7	1	1	below $1000	fair	yes	no	good	good	0	0	0	0	none	0	0	0	0	0	none	elderly people should keep learning					1	1	1		1	0	0	0	0	none	active learning: learn from discussions, problem solving, case studies, role plays and other methods that actively engage students.	0	0	0	1	1	0	0	1
219	19	loh yi jun	77	female	single	0	1	1	below $1000	very good	no	no	excellent	excellent	0	0	0	0	cooking class by government	0	0	0	0	0	none	elderly people should keep learning					1	1	1	make friends	1	0	0	1	0	none	active learning: learn from discussions, problem solving, case studies, role plays and other methods that actively engage students.	1	1	0	1	0	0	1	1
220	20	loh yi jun	82	female	widowed	5	5	1	below $1000	fair	yes	no	excellent	excellent	0	0	0	1	none	0	0	0	0	0	none	elderly people should keep learning					1	1	0		1	0	0	1	0	none	both active and passive learning are ok.	0	0	0	1	1	0	0	1
221	21	loh yi jun	76	female	single	0	1	1	below $1000	poor	yes	no	good	good	0	0	0	0	none	0	0	0	0	0	none	elderly people should keep learning					1	1	1		0	0	1	0	0	none	both active and passive learning are ok.	0	1	0	0	0	1	0	1
222	22	loh yi jun	69	male	single	0	7	3	$1000-$1999	good	no	no	good	good	0	0	0	0	none	0	0	0	0	0	none	elderly people should keep learning					1	0	0		1	1	1	1	0	outdoor activities such as trekking/picnic	both active and passive learning are ok.	1	1	1	1	0	1	0	0
223	23	loh yi jun	67	female	married	2	5	1	below $1000	good	no	no	good	good	0	0	0	0	none	0	0	0	0	0	none	elderly people should keep learning					1	1	1		1	1	1	1	0	none	both active and passive learning are ok.	1	1	1	1	1	1	0	1
224	24	loh yi jun	68	male	married	2	5	1	below $1000	fair	no	no	good	good	0	0	0	0	none	0	0	0	0	0	none	elderly people should keep learning					1	1	1	it is important to keep up with times	1	1	1	1	0	none	both active and passive learning are ok.	0	1	1	0	1	0	0	0
225	25	loh yi jun	74	female	single	0	4	2	$1000-$1999	good	no	no	excellent	excellent	0	0	0	1	none	0	0	0	0	0	none	elderly people should keep learning					1	1	1	dont need to rely on others, follow the times and so wonâ€™t be left behind	1	1	1	0	1	none	both active and passive learning are ok.	0	1	0	1	1	0	0	1
226	26	thun zhen hong	67	female	married	2	1	1	below $1000	poor	no	no	average	excellent	0	0	0	1	none	0	0	0	1	0	none	elderly people should keep learning					1	1	1		0	1	1	0	0	none	active learning: learn from discussions, problem solving, case studies, role plays and other methods that actively engage students.	1	1	1	1	1	1	0	1
227	27	thun zhen hong	70	male	married	2	1	1	below $1000	good	no	no	good	good	0	0	0	1	none	0	1	0	0	0	none	elderly people don’t need to learn	0	1	1						1	1	0	0	0	none	active learning: learn from discussions, problem solving, case studies, role plays and other methods that actively engage students.	1	1	1	1	0	0	1	1
228	28	thun zhen hong	80	male	single	0	3	1	below $1000	poor	yes	no	average	good	0	0	0	0	none	0	0	0	0	0	none	elderly people don’t need to learn	0	1	1						0	0	0	0	0	none	both active and passive learning are ok.	0	1	0	0	1	0	0	0
229	29	thun zhen hong	69	male	married	2	1	1	below $1000	fair	no	no	good	not good	0	0	0	0	none	0	0	0	0	0	none	elderly people don’t need to learn	0	1	1						0	1	0	0	0	none	both active and passive learning are ok.	1	1	1	1	1	0	0	0
230	30	thun zhen hong	70	female	married	1	3	1	below $1000	good	no	no	good	good	0	0	0	1	none	1	1	0	0	0	none	elderly people should keep learning					1	1	1	life purpose is to learn (personal value)	1	0	0	0	0	none	passive learning: sit and listen to the instructor lecturing.	0	1	1	1	0	1	0	0
231	31	thun zhen hong	80	male	married	2	3	1	below $1000	good	no	no	good	excellent	0	0	0	0	none	0	0	0	0	0	none	elderly people should keep learning					0	1	0	keep mind occupied	0	1	0	0	0	baking	both active and passive learning are ok.	0	1	0	0	1	1	0	1
232	32	thun zhen hong	78	female	married	2	3	1	$1000-$1999	fair	no	no	good	excellent	0	0	0	0	none	0	0	0	1	0	none	elderly people should keep learning					0	1	1	life is about learning (purpose)	0	1	0	0	0	cooking or handicraft	active learning: learn from discussions, problem solving, case studies, role plays and other methods that actively engage students.	1	1	0	0	1	1	1	1
233	33	thun zhen hong	67	female	married	2	3	1	below $1000	fair	no	no	good	good	0	0	0	1	handicraft	0	0	0	0	0	none	elderly people should keep learning					0	0	1	more knowledge so that will not lag behind	0	0	0	0	0	none	active learning: learn from discussions, problem solving, case studies, role plays and other methods that actively engage students.	0	1	0	0	0	1	0	1
234	34	thun zhen hong	71	male	married	2	3	3	below $1000	good	no	no	good	excellent	0	0	0	0	none	0	0	0	1	0	none	elderly people should keep learning					0	1	1		0	1	0	0	0	none	passive learning: sit and listen to the instructor lecturing.	1	1	0	0	0	1	0	0
235	35	thun zhen hong	85	female	widowed	6	2	1	below $1000	fair	no	no	excellent	good	0	0	0	0	none	0	0	0	0	1	none	elderly people don’t need to learn	0	1	0						0	0	0	0	0	none	passive learning: sit and listen to the instructor lecturing.	1	0	0	0	1	0	0	1
236	36	thun zhen hong	84	female	married	4	1	1	below $1000	good	no	no	excellent	average	0	0	0	1	none	0	0	0	0	0	none	elderly people should keep learning					0	1	0		1	1	0	0	0	none	passive learning: sit and listen to the instructor lecturing.	1	1	1	1	1	0	0	1
237	37	thun zhen hong	88	male	married	4	1	1	below $1000	fair	no	no	good	excellent	0	0	0	1	none	0	0	0	0	1	none	elderly people don’t need to learn	0	0	0	he say his death is coming soon anyway					0	1	0	0	0	none	both active and passive learning are ok.	1	1	1	1	1	0	0	1
238	38	loh yi jun	65	male	married	3	5	1	below $1000	very good	no	no	excellent	good	0	0	0	1	none	1	1	1	1	0	none	elderly people should keep learning					1	1	1		1	1	1	1	0	none	both active and passive learning are ok.	1	1	0	0	1	0	0	0
239	39	thun zhen hong	75	male	married	1	3	1	below $1000	good	no	no	good	good	1	0	0	1	none	0	1	1	1	0	none	elderly people should keep learning					0	0	1	for practical uses	0	0	1	0	0	none	passive learning: sit and listen to the instructor lecturing.	1	0	0	1	0	0	1	0
240	40	thun zhen hong	66	male	widowed	2	7	1	below $1000	good	no	no	good	good	0	0	0	1	none	1	0	1	1	1	none	elderly people should keep learning					0	0	1		0	1	0	1	0	none	active learning: learn from discussions, problem solving, case studies, role plays and other methods that actively engage students.	1	1	0	0	1	1	1	1
241	41	thun zhen hong	69	male	married	0	7	1	below $1000	fair	no	no	excellent	good	0	0	0	1	investing class	1	0	0	0	0	none	elderly people should keep learning					0	1	0		0	1	0	0	0	religious class	both active and passive learning are ok.	0	1	0	0	0	1	1	0
242	42	thun zhen hong	68	male	married	3	3	1	below $1000	good	no	no	average	excellent	0	0	0	0	none	0	0	0	0	0	community park	elderly people should keep learning					0	1	0		1	0	0	0	0	none	both active and passive learning are ok.	1	1	1	1	1	0	0	1
243	43	thun zhen hong	67	female	married	1	1	1	below $1000	good	no	no	good	excellent	0	0	0	1	none	0	0	0	0	0	none	elderly people should keep learning					0	1	0		1	0	0	0	0	none	passive learning: sit and listen to the instructor lecturing.	0	1	0	0	0	0	1	1
244	44	thun zhen hong	82	male	married	2	3	1	below $1000	good	no	no	average	good	0	0	0	1	none	0	0	0	1	0	community park	elderly people should keep learning					0	1	0		1	0	0	0	0	none	both active and passive learning are ok.	1	1	1	0	0	0	1	1
245	45	thun zhen hong	81	female	married	0	1	1	below $1000	fair	no	no	average	good	0	0	0	0	none	0	0	0	0	0	none	elderly people don’t need to learn	0	1	1						0	0	0	0	0	none	both active and passive learning are ok.	0	1	0	0	1	1	1	1
246	46	thun zhen hong	69	female	married	1	2	1	below $1000	good	no	no	good	excellent	0	0	0	0	none	0	0	0	0	0	none	elderly people should keep learning					0	1	1	can converse with children	0	1	1	0	0	none	both active and passive learning are ok.	1	1	1	1	1	0	1	1
247	47	thun zhen hong	73	male	married	2	3	1	below $1000	fair	no	no	good	average	1	0	0	1	none	0	0	0	0	0	none	elderly people don’t need to learn	1	0	0	not priority					0	1	0	0	0	none	passive learning: sit and listen to the instructor lecturing.	1	1	0	0	0	0	1	1
248	48	thun zhen hong	71	female	married	2	3	1	below $1000	good	no	no	good	good	0	0	0	0	baking class and home appliance repair course (skills future)	0	0	0	1	0	none	elderly people should keep learning					0	1	0	need to communicate with next generation	0	1	1	0	0	none	passive learning: sit and listen to the instructor lecturing.	0	0	1	1	1	0	0	1
249	49	loh yi jun	78	male	married	2	2	1	below $1000	good	no	no	excellent	excellent	0	0	0	1	none	0	1	0	0	0	none	elderly people should keep learning					1	1	0		1	1	1	1	0	none	both active and passive learning are ok.	1	0	0	1	1	0	0	0
250	50	loh yi jun	80	female	married	2	2	1	below $1000	fair	no	no	excellent	excellent	0	0	0	0	none	0	0	0	0	0	none	elderly people should keep learning					1	1	1		1	1	1	1	1	none	active learning: learn from discussions, problem solving, case studies, role plays and other methods that actively engage students.	1	1	0	1	1	0	0	0
251	51	loh yi jun	87	male	married	4	1	1	below $1000	very good	no	no	average	good	0	0	0	0	none	0	0	0	0	0	none	elderly people should keep learning					1	1	0		1	0	0	0	1	none	both active and passive learning are ok.	1	1	1	1	0	0	1	1
252	52	loh yi jun	42	female	married	2	3	working	$2000-$2999	good	no	no	excellent	excellent	0	0	0	0	none	0	0	0	0	0	none	elderly people should keep learning					1	1	0		1	1	1	1	0	none	both active and passive learning are ok.	1	1	1	1	0	0	0	0
253	1	loh yi jun	87	male	married	4	1	1	below $1000	good	no	no	good	good	0	0	0	0	none	0	0	0	0	0	none	elderly people should keep learning					1	1	1		1	1	0	0	0	none		1	1	0	0	1	0	0	1
254	1	pei cong	70	female	widowed	2	1	1	$1000-$1999	very good	no	no	average	average	1	0	0	0	none	0	0	0	0	0	none	elderly people should keep learning					0	1	0	none	0	1	0	0	0	none	both active and passive learning are ok.	0	0	1	1	0	1	0	1
255	2	pei cong	67	male	married	0	1	1	below $1000	very good	no	no	excellent	excellent	0	0	0	0	none	0	0	0	0	0	none	elderly people should keep learning					0	1	0	none	1	0	0	0	0	none	both active and passive learning are ok.	1	1	0	1	1	0	0	1
256	3	pei cong	82	male	married	5	1	1	below $1000	fair	no	no	average	good	0	0	0	0	none	0	0	0	0	0	none	elderly people should keep learning					0	1	0	none	0	1	0	0	0	none	both active and passive learning are ok.	0	0	1	0	0	1	0	1
257	4	pei cong	79	male	married	2	1	1	below $1000	fair	no	no	excellent	average	0	0	0	1	none	0	1	0	0	0	none	elderly people should keep learning					1	0	0	none	1	1	1	1	1	none	both active and passive learning are ok.	1	1	1	1	1	1	1	0
258	5	pei cong	71	male	widowed	4	2	1	below $1000	good	no	no	good	good	0	0	0	0	none	0	0	0	0	0	none	elderly people should keep learning					1	1	0	none	0	1	1	1	0	none	passive learning: sit and listen to the instructor lecturing.	1	0	0	0	1	1	1	1
259	6	pei cong	72	female	married	3	5	1	$1000-$1999	very good	no	no	excellent	excellent	0	0	0	0	none	0	0	0	0	0	none	elderly people should keep learning					1	1	1	none	1	1	1	1	1	none	both active and passive learning are ok.	0	1	0	0	1	1	1	1
260	7	pei cong	67	male	married	5	1	3	$3000-$3999	very good	no	no	excellent	excellent	0	0	0	0	none	0	0	0	0	0	none	elderly people should keep learning					1	0	0	none	1	0	0	0	0	none	both active and passive learning are ok.	0	0	0	1	0	0	1	0
261	8	pei cong	66	female	married	2	2	3	$2000-$2999	very good	no	no	excellent	excellent	1	0	0	0	none	0	0	0	0	0	none	elderly people should keep learning					1	1	1	none	1	1	0	1	0	none	both active and passive learning are ok.	0	0	0	1	1	1	1	1
262	9	pei cong	65	female	married	4	2	2	$2000-$2999	very good	no	no	excellent	excellent	0	0	0	1	none	1	1	0	0	0	none	elderly people should keep learning					1	1	1	none	1	0	0	0	0	none	both active and passive learning are ok.	1	1	0	1	1	0	0	1
263	10	pei cong	80	male	married	4	1	1	below $1000	fair	no	no	excellent	average	0	0	0	0	none	0	0	0	0	0	none	elderly people don’t need to learn	1	0	0	0					0	1	1	0	0	none	passive learning: sit and listen to the instructor lecturing.	0	1	0	0	1	0	0	1
264	11	pei cong	71	male	widowed	3	2	1	$1000-$1999	good	no	no	excellent	excellent	0	0	0	0	none	0	0	0	0	0	none	elderly people don’t need to learn	0	1	1	0					0	0	0	1	0	none	both active and passive learning are ok.	0	1	0	0	1	0	0	1
265	12	pei cong	67	male	married	2	2	2	$1000-$1999	very good	no	no	good	good	0	0	0	0	none	1	0	0	0	0	none	elderly people should keep learning					1	0	1	none	1	1	1	1	1	none	both active and passive learning are ok.	0	0	0	1	1	1	0	1
266	13	pei cong	72	male	widowed	0	1	1	below $1000	fair	no	no	good	good	0	0	0	0	none	0	0	0	0	0	none	elderly people should keep learning					0	0	1	none	0	1	0	0	0	none	both active and passive learning are ok.	0	1	0	0	1	0	0	1
267	14	pei cong	75	female	married	3	1	1	below $1000	very good	no	no	excellent	excellent	1	0	0	0	none	0	0	0	1	0	none	elderly people should keep learning					1	1	1	none	1	1	1	1	1	none	both active and passive learning are ok.	1	1	1	1	1	0	0	1
268	15	pei cong	77	male	married	3	2	1	below $1000	very good	no	no	excellent	average	0	0	0	0	none	0	0	0	0	0	none	elderly people should keep learning					1	1	0	none	1	0	0	1	0	none	both active and passive learning are ok.	1	0	0	0	1	0	1	1
269	16	pei cong	80	female	married	1	1	1	below $1000	very good	no	no	excellent	excellent	0	0	0	0	none	0	0	0	0	1	none	elderly people should keep learning					1	1	1	none	0	1	1	1	1	none	both active and passive learning are ok.	1	1	1	1	1	1	0	1
270	17	pei cong	82	male	married	1	1	1	below $1000	good	no	no	excellent	good	0	0	0	0	none	0	0	0	0	0	none	elderly people don’t need to learn	1	0	0	0					1	0	0	0	0	none	both active and passive learning are ok.	1	0	0	0	1	0	0	1
271	18	pei cong	80	female	widowed	3	7	1	below $1000	good	yes	no	excellent	average	0	0	0	0	cooking workshop	0	0	0	0	1	none	elderly people don’t need to learn	0	1	1	0					1	0	0	0	0	none	passive learning: sit and listen to the instructor lecturing.	0	1	0	0	1	0	0	1
272	19	pei cong	71	male	married	2	2	2	$1000-$1999	fair	no	no	excellent	excellent	0	0	0	0	none	0	0	0	0	0	none	elderly people should keep learning					1	1	1	none	0	0	1	1	0	none	passive learning: sit and listen to the instructor lecturing.	1	0	0	0	0	0	1	1
273	20	pei cong	76	male	married	2	2	1	$1000-$1999	very good	no	no	good	good	0	0	0	0	none	0	0	0	0	0	none	elderly people should keep learning					1	1	0	none	1	1	1	1	1	none	both active and passive learning are ok.	0	0	1	0	1	0	0	1
274	21	pei cong	80	female	widowed	1	2	1	below $1000	very good	no	no	excellent	excellent	0	0	0	0	english class	0	0	0	0	0	none	elderly people should keep learning					0	1	0	none	0	1	0	0	1	none	both active and passive learning are ok.	1	1	1	0	0	1	0	0
275	22	pei cong	77	female	widowed	4	1	1	below $1000	fair	no	no	good	average	0	0	0	1	none	0	0	0	0	0	none	elderly people should keep learning					1	1	1	none	1	1	0	0	0	none	both active and passive learning are ok.	0	1	0	1	1	0	0	1
276	23	pei cong	82	female	widowed	5	1	1	below $1000	good	no	no	excellent	good	0	0	0	0	none	0	0	0	0	0	none	elderly people should keep learning					1	1	1	none	1	1	1	1	1	none	both active and passive learning are ok.	1	1	0	1	1	0	0	0
277	24	pei cong	69	male	married	3	3	1	$1000-$1999	good	no	no	excellent	excellent	0	0	0	0	none	0	0	0	0	0	none	elderly people should keep learning					0	1	0	none	0	0	1	0	0	none	both active and passive learning are ok.	1	1	0	0	1	0	0	1
278	25	pei cong	67	female	married	3	2	1	$1000-$1999	good	no	no	excellent	excellent	0	0	0	0	none	0	0	0	0	0	none	elderly people should keep learning					0	0	1	none	0	0	1	0	0	none	passive learning: sit and listen to the instructor lecturing.	1	0	0	0	1	0	0	1
279	1	jing ying	64	female	divorced	2	3	part-time	$1000-$1999	good	no	no	good	good	0	0	0	0	baking, flower arrangement class	0	0	0	0	1	none	elderly people should keep learning					0	1	0		0	1	0	0	0		active learning: learn from discussions, problem solving, case studies, role plays and other methods that actively engage students.	1	1	1	0	0	1	0	0
280	2	jing ying	65	male	single	0	3	1	below $1000	poor	yes	no	average	average	0	0	0	0	none	0	0	0	0	0	church	elderly people should keep learning					1	1	0		0	0	1	0	0		both active and passive learning are ok.	1	0	0	0	0	1	0	0
281	3	jing ying	72	male	married	2	2	part-time	below $1000	poor	yes	no	excellent	excellent	0	0	0	0	none	0	0	0	0	0	none	elderly people don’t need to learn	1	0	0	0					0	0	0	0	0		both active and passive learning are ok.	1	1	0	0	0	0	1	1
282	4	jing ying	65	male	married	3	2	1	below $1000	good	no	no	good	good	0	0	0	0	none	0	0	0	0	0	none	elderly people should keep learning					0	0	1		0	1	0	0	0		active learning: learn from discussions, problem solving, case studies, role plays and other methods that actively engage students.	1	1	1	1	0	0	1	1
283	5	jing ying	83	male	widowed	4	2	1	below $1000	good	no	no	excellent	excellent	0	0	0	0	none	0	0	0	0	0	none	elderly people don’t need to learn	1	0	0	0					0	0	1	0	0		active learning: learn from discussions, problem solving, case studies, role plays and other methods that actively engage students.	1	1	0	0	0	1	0	1
284	6	jing ying	80	male	married	2	2	1	below $1000	good	yes	no	good	good	0	0	0	0	none	0	0	0	0	0	none	elderly people don’t need to learn	1	0	0	0					0	0	0	0	0		both active and passive learning are ok.	1	1	0	0	0	1	0	1
285	7	jing ying	76	female	married	2	3	1	below $1000	good	no	no	good	good	0	0	0	0	none	0	0	0	0	0	none	elderly people should keep learning					0	1	0		0	0	1	0	0		both active and passive learning are ok.	1	1	1	0	0	0	1	1
286	8	jing ying	75	male	single	0	2	1	below $1000	good	no	no	good	good	0	0	0	0	none	0	0	0	0	0	none	elderly people don’t need to learn	1	1	0	0					0	0	0	0	0		active learning: learn from discussions, problem solving, case studies, role plays and other methods that actively engage students.	1	1	0	0	0	1	0	1
287	9	jing ying	73	female	married	4	2	part-time	$1000-$1999	good	yes	no	good	good	0	0	0	0	none	0	0	0	0	0	none	elderly people should keep learning					0	1	0		0	0	1	0	0	cooking	active learning: learn from discussions, problem solving, case studies, role plays and other methods that actively engage students.	1	1	1	0	0	1	0	1
288	10	jing ying	70	male	married	2	3	1	below $1000	poor	no	no	average	average	0	0	0	0	none	0	0	0	0	0	none	elderly people don’t need to learn	1	0	0	0					0	0	0	0	0		both active and passive learning are ok.	1	1	0	0	0	1	0	0
289	1	anton	68	female	married	2	3	1	below $1000	very good	no	no	excellent	excellent	0	0	0	1	none	0	0	0	0	0	lions befriender (mei ling)	elderly people should keep learning					1	1	0	0	1	0	0	1	0	none	active learning: learn from discussions, problem solving, case studies, role plays and other methods that actively engage students.	0	0	0	1	0	0	1	1
290	2	anton	74	male	married	2	3	1	below $1000	very good	no	no	excellent	excellent	1	0	0	1	cooking	0	0	0	0	0	lions befriender (mei ling)	elderly people should keep learning					1	1	0	0	1	0	0	0	0	none	both active and passive learning are ok.	0	0	0	1	1	0	0	1
291	3	anton	74	female	married	2	1	1	below $1000	good	no	no	excellent	excellent	0	0	0	1	none	0	0	0	0	0	lions befriender (mei ling)	elderly people should keep learning					1	1	0	0	1	0	0	0	0	none	active learning: learn from discussions, problem solving, case studies, role plays and other methods that actively engage students.	1	1	1	0	1	0	0	1
292	4	anton	79	female	single	0	1	1	below $1000	good	no	no	excellent	excellent	0	0	0	1	none	0	0	0	0	0	lions befriender (mei ling)	elderly people should keep learning					1	1	0	0	1	0	0	0	0	none	active learning: learn from discussions, problem solving, case studies, role plays and other methods that actively engage students.	0	0	0	1	1	0	0	1
293	5	anton	69	male	married	2	5	1	below $1000	very good	no	no	excellent	excellent	0	0	0	0	none	0	0	0	1	0	none	elderly people should keep learning					0	0	1	0	1	0	1	0	0	none	active learning: learn from discussions, problem solving, case studies, role plays and other methods that actively engage students.	1	1	1	1	1	0	0	1
294	6	anton	71	female	single	0	4	1	below $1000	good	no	no	excellent	excellent	0	0	0	1	none	0	0	0	0	0	lions befriender (mei ling)	elderly people should keep learning					0	0	1	0	1	1	1	1	0	none	active learning: learn from discussions, problem solving, case studies, role plays and other methods that actively engage students.	1	1	1	1	1	1	0	1
295	7	anton	83	female	married	2	1	1	below $1000	very good	no	no	excellent	excellent	0	0	0	1	none	0	0	0	0	0	lions befriender (mei ling)	elderly people should keep learning					1	0	1	0	1	0	0	1	0	none	active learning: learn from discussions, problem solving, case studies, role plays and other methods that actively engage students.	1	1	1	0	1	0	0	1
296	8	anton	76	female	married	2	2	1	below $1000	very good	no	no	excellent	excellent	0	0	0	1	none	0	0	0	0	0	lions befriender (mei ling)	elderly people should keep learning					1	0	0	0	1	0	1	0	0	none	active learning: learn from discussions, problem solving, case studies, role plays and other methods that actively engage students.	1	1	1	0	1	1	0	1
297	9	anton	82	female	married	4	2	1	below $1000	very good	no	no	excellent	excellent	0	0	0	1	none	0	0	0	0	0	lions befriender (mei ling)	elderly people should keep learning					1	0	1	0	1	0	1	0	0	none	active learning: learn from discussions, problem solving, case studies, role plays and other methods that actively engage students.	1	1	1	0	1	0	0	1
298	10	anton	62	female	divorced	1	3	1	below $1000	good	no	no	excellent	excellent	0	0	0	1	none	0	0	0	0	0	lions befriender (mei ling)	elderly people should keep learning					1	0	0	0	1	0	0	0	0	none	active learning: learn from discussions, problem solving, case studies, role plays and other methods that actively engage students.	1	1	1	0	1	0	0	1
299	11	anton	77	female	married	4	2	1	below $1000	good	no	no	excellent	excellent	0	0	0	1	none	0	0	0	0	0	lions befriender (mei ling)	elderly people should keep learning					1	0	1	0	1	0	1	0	0	none	active learning: learn from discussions, problem solving, case studies, role plays and other methods that actively engage students.	0	0	0	1	1	0	0	1
300	12	anton	68	female	married	1	2	1	below $1000	fair	no	no	good	good	0	0	0	0	none	0	0	0	0	0	lions befriender (mei ling)	elderly people don’t need to learn	0	1	0	0					0	0	0	0	0	none	passive learning: sit and listen to the instructor lecturing.	1	0	0	0	1	0	0	0
[truncated: 43 more columns]
